# Supplementary material for: Development and Validation of a Nomogram for Predicting Sepsis Risk in Patients with Non-Ventilator Hospital-Acquired Pneumonia
Source: Biomedicines. 2026 Apr 25;14(5):987. doi: 10.3390/biomedicines14050987 (PMC13204423; doi:10.3390/biomedicines14050987)
Supplement: Supplementary file 1 [file biomedicines-14-00987-s001.zip]

Archive with 2 entries (2 files):
- Supplementary Figure S1.png
- Supplementary Table S1 and S2.pdf
